# Supplementary material for: Endothelial Autophagy in Coronary Microvascular Dysfunction and Cardiovascular Disease
Source: Cells. 2022 Jun 30;11(13):2081. doi: 10.3390/cells11132081 (PMC9265562; doi:10.3390/cells11132081)
Supplement: Supplementary file 1 [file cells-11-02081-s001.zip]

Archive with 1 entries (1 files):
- cells-1763575-supplementary.pdf
